# Supplementary material for: Correction to ‘MRE11 UFMylation promotes ATM activation’
Source: Nucleic Acids Res. 2024 Sep 12;52(18):11412. doi: 10.1093/nar/gkae802 (PMC11472032; doi:10.1093/nar/gkae802)
Supplement: gkae802_Supplemental_Files [file gkae802_supplemental_files.zip]

Archive with 4 entries (4 files):
- HA.tif
- NBS1.jpg
- RAD50 and MRE11.jpg
- Tubulin.jpg
